# Supplementary material for: A Pre-Formulation Study for Delivering Nucleic Acids as a Possible Gene Therapy Approach for Spinocerebellar Ataxia Disorders
Source: Molecules. 2025 Sep 2;30(17):3585. doi: 10.3390/molecules30173585 (PMC12430385; doi:10.3390/molecules30173585)
Supplement: Supplementary file 1 [file molecules-30-03585-s001.zip]

Archive with 1 entries (1 files):
- molecules-3782875-supplementary.pdf
